# Supplementary material for: A second major histocompatibility complex susceptibility locus for multiple sclerosis
Source: Ann Neurol. 2007 Mar;61(3):228–36. doi: 10.1002/ana.21063 (PMC2737610; doi:10.1002/ana.21063)
Supplement: Supplementary file 1 [file ana0061-0228-SD1.xls]

## Sheet: Markers
Marker	%genotyped	Heterozygosity/%	Typing	Primers
rs2230683	98.4	16.3	TaqMan	CGGGCCCCGACGGCCGCTCGGTGCGCAGCTGCTT, ACCAGTTGGGTCACGTTGGCCAGGTGCCGGTTG, TCGCACACGCCCATCTC, GGCACCTGGCCAACGT
rs3130764	98.4	26.8	TaqMan	CTCACTTCTTATGGTGCCATCGTCCNAGCT, TACTGAGGATGCAGTCAACCACTGGGCTTC, CTCACTTCTTATGGTGCCATCGT, ACTTTCTGAAGCCCAGTGGTT
rs3129157	96.5	6.9	TaqMan	CAACTTTACTTTGTTCTTGCACTGGGAATC, CAGAGTGTGTCCTACTGGTGGTGATGTCNT, CTGGTTGCATGGTTCAACTTTACTT, GGTCTACACACAGCTACATAACGAT
rs3129158	94.8	26.1	Sequenom	AGCGGATAACTTGCACTGGGAATCACAGAG, AGCGGATAACTGCAAAGGTCTACACACAGC, ACG, CACAGCTACATAACGATCATA
rs3117438	98.7	6.8	Sequenom	AGCGGATAACACCATCTTGAGGATCCAGTC, AGCGGATAACAGAGAAAGACAATGGCCAGG, ACT, GGTGGGAGGCACATGTAGA
rs3749971	91.2	13.4	Sequenom	AGCGGATAACAAAATGGCCTCTGTGCTTCC, AGCGGATAACTCGCAGGGCTATATCTTTTC, ACG, ATATCTTTTCTAGGCTGTATCA
rs3128853	85.8	8.1	Sequenom	AGCGGATAACAGAGGTCAAATGCCATCACG, AGCGGATAACTCTTGGGATGCATAAGCCAG, ACG, GCTTCATTTCTTCCACT
rs8337	98.3	40.5	TaqMan	CAACTTACTCTTCCTGGCAT , TTATTGTATTGGAGGGTGAC , GCATCAGAAAGGGCAACTTACTCT, GCCCAGGGTGGTCACC
rs3130250	97.8	29.7	TaqMan	GTAGAGATGGCAAGCTTATC, AGACCCTCTCTGCCCAGCTG, TGTCCCCAGGAACAGTAGAGATG, GGCAGCTGGGCAGAGA
rs3130253	97.1	21	Sequenom	AGCGGATAACTCCTCCTGCAGATCACTGTT, AGCGGATAACTACCTCTCAGTCTGTACTGC, ACG, GTACTGCAGGCAGAGGAAGA
rs1630185	96.8	49.1	Sequenom	AGCGGATAACACGCCAAGGATGGTGGTCAT, AGCGGATAACAGGTCTCGGTCAGGGTCAG, ACG, AGGGTCAGGGCCCCCGAGAG
rs1624278	98.7	41	TaqMan	GGGGTGGGGCCAGGTTCTCA, ACCCTCCAGTGGATGATTGG, GGGCGAGGCTCGGT, CAGGTCGCAGCCAATCATC
rs1049033	93.4	42	Sequenom	AGCGGATAACTTTCCCAGAGCAGTCTTCCC, AGCGGATAACCAGTGACTACAGCTGCAAGG, ACT, CAGCTGCAAGGACAACCAG
rs1736917	96.9	49.3	TaqMan	TGGAGCTGCGGTCGCTGCTGTGCTGTGGAG, AAGAAGAGCTCAGGTAAGGAAGGGGTGACA, GCGGTCGCTGCTGTG, ACTTGTCACCCCTTCCTTACCT
rs1116221	96.8	37	Sequenom	AGCGGATAACTGTCCGAGGAGCTCCATGC, AGCGGATAACTGAGCTGGCTTAGCTTGAAG, ACG, TGGCTTAGCTTGAAGGAACCT
rs3132679	98.7	30.7	TaqMan	GACTCCATCACAGGGAGCCT, AAAAAATTCAAAGGTAAGGA, CAAACAAGGGCATGAATTCCAAGAG, GTTGTGGAAGACAGACTCAAAGACA
rs2523989	92.2	24.5	Sequenom	AGCGGATAACACACTATGTTGCCTCCACTG, AGCGGATAACGCATGTTCTGCTTGGTCTTC, ACG, GGTCTTCAGGGAATCAA
rs2239529	97.5	24.3	TaqMan	GAGGCAACATAGTGTTTCCC, GCTTCCGTTCCCTCATGACC, ATCGTTCAACTGTGGCTCAGT, GGATTTACTGGCTGGGTCATGAG
rs2844793	98.7	24.4	Sequenom	AGCGGATAACCCTGGACATTCTGCAGAAAC, AGCGGATAACTTCCCCAATCTGAGTGATGC, ACT, CAGAAATTGTGCCCACAGTC
rs3094134	96.5	23.1	Sequenom	AGCGGATAACTGTGTCTCCCCCCTGTGATG, AGCGGATAACAATGGCAGAACTCACCAGAC, ACT, AACTCACCAGACAACCCCCA
rs2074473	86.8	47.7	Sequenom	AGCGGATAACCCCAGCAGTTTGACTGTGAG, AGCGGATAACACTTCCACTTCCCAGTAGAC, ACG, GTGAAGCCCTTGCTGCC
rs2523721	95.4	31.3	Sequenom	AGCGGATAACGCCACTGCTTGTTTTTCCAC, AGCGGATAACCCTGGAAGCCCTGAATTTTG, ACG, GCCCTGAATTTTGTCTCTGTC
rs1059510	97.1	45.8	TaqMan	GCACAGATTTTCCGAGTGAA, CTGCGGACGCTGCGCGGCTA, GGCCTCGCTCTGATTGTAGTAG, GGACACCGCACAGATTTTCC
rs1264457	98.1	48.9	Sequenom	AGCGGATAACTCTCACACCCTGCAGTGGAT, AGCGGATAACTAGGCGAACTGTTCATACCC, ACG, CATACCCGCGGAGGAAGCGCC
rs2074505	97.2	45.9	TaqMan	GCCCACTCACCACTACTAGG, TCCTGTGGGGTGCGGGGGTC, GTCGTCCTTTTCACCTCTTTTCCT, CCTCTCTCATTGCCCACTCA
rs2074504	95.7	44.8	Sequenom	AGCGGATAACTTTGCCAAAAAGGGCCACTG, AGCGGATAACTCACAGAGGAGGTCCATTGA, ACT, GGAGGTCCATTGACGCCTGG
rs3094124	94.3	23.1	Sequenom	AGCGGATAACCCGAAGTCAGATTAAAGGGC, AGCGGATAACTCCAGAGGACGCCCCTAAC, ACT, CGCCCACCCCTGTGTCC
rs1264319	98.7	29.7	Sequenom	AGCGGATAACAGGTCTTACCAGAGCCATTG, AGCGGATAACTAGAGAGCCACCCCCGTAC, ACG, GGGAATCCGCCCCACTC
rs1049623	97	45	Sequenom	AGCGGATAACAGCAAAGGGTGTCCCTTACG, AGCGGATAACGAACTTCTTTCTCCAGGTGC, ACG, AGCCCTCAAGATCTGGT
rs1043483	95	44.3	Sequenom	AGCGGATAACTTTTGTTGCCTCTGAGTCCC, AGCGGATAACGAAGGTACAAGTTGCAGAAG, ACG, AAGTTGCAGAAGCAGCTTGA
rs1265053	98.2	48.5	Sequenom	AGCGGATAACTCTGCACTGCAGAACCTCCT, AGCGGATAACAATGACTTGGCAAGGGTTCC, ACT, TGAAGCTCAGCGTGCCT
rs2233974	97.8	27.2	Sequenom	AGCGGATAACTGTGGAGGAGAAAGTTTCCC, AGCGGATAACGGATGTTCAGAGTTAGAGGG, ACT, GAGCTGAGGCAAGTTGGTCCC
rs3132552	97.8	43.8	TaqMan	ATACGCGTGGGGTCCTTACA, GGGTCTGAGAAGGTGCCAAT, TGGAGCCACTGTAGCTACTGA, GGACCTTGGCTAAGAGCATTGG
rs3095318	99.2	29.7	TaqMan	GCAGGAGGAGACCAGCCAGCAGCAGTGCCA, CATCCCGTGCCCACCCACACGCCCCATCCA, GAGGAGACCAGCCAGCAG, TCTCGGGCACCCTGGAT
rs2233952	94.2	29.8	Sequenom	AGCGGATAACTTGAGGAGGATCCGTTCTAG, AGCGGATAACTTTGAAGATCCTCCGCCTAC, ACG, CCTGAAACTGGAGTCTGGC
rs1576	97.7	39.1	TaqMan	CCTTGACAGA TGCTCCAGCT, CAATCCCCAG ATGAGCAGCT, AAAGAGGAAGCTGTTTGTCAAGGA, TCCAACTGTCAGCTGCTTAGC
rs130073	98.2	43.6	TaqMan	GCTCTGCGCTGAATCTGGCG, AAGGAGACCACTACAGAGAG, GCCTTGGCCTCTCTGTAGTG, GGCTCCGCTCCTTTTCCT
rs130068	97.6	17.9	TaqMan	GGCTGTCTGCTGCTGCCACC, ACGCCTGGCCTCCTGAGCAC, TTTGTCCCCACCACATTCTGT, GCCCACTGCAGACATCCT
rs130078	98.2	42.1	TaqMan	TGGCTGTGGACCTCAGAAGG, ACTTGTTCCCCAACATATTT, GTGACCCTGGTTGAGAATCTAAGAA, CGCTCCAGTTCCCATGTCT
rs130066	88.8	48.6	Sequenom	AGCGGATAACTTTCTACCCCTGCATTCACC, AGCGGATAACAGGTTGTCCGGAAGAACTTG, ACT, AAGAACTTGGAAGAGGGGAG
rs130076	82.8	28.3	Sequenom	AGCGGATAACTCTAGCCTCATCTTCTGCTG, AGCGGATAACTGATCGTTCGGCAGCTGCAA, ACG, CGGTGGCTGGAGGAGGAGGTC
rs7750641	98.9	19.4	TaqMan	TGACCTTTGGCCCTGAAGGG, CCCCAGGAACCAGCCCCTCG, GGAGACCTCCTGACCTTTGG, TTGACTCGTACTTGTTGGAACATGA
rs1061118	97.4	48	TaqMan	TGAATGCATGGGAGAGCCCAGAGTGGTGAC, GAGACAGGGGGAAAGGCTTCCCCCTCAGGG, AGGCACCTCAGTTTGAATGCA, TGTACTCCTCGGTCCCTTTCC
rs1062630	99	33.2	TaqMan	GGAGTTGCTCTCCACCCCGACTCCTGCTTC, CCCTCAGGCTGAGAGGTCTCCAAGCCGCCT, GCCCCATCGGAGTTGCT, CGGCTTGGAGACCTCTCA
rs2596548	97.5	35.4	Sequenom	AGCGGATAACGAGTGGAAGAGCAAGACAAC, AGCGGATAACAAATATGGTGTCCCTGGGAC, ACT, CTGGACCTCTTCCACATG
rs2523454	96.9	36.4	Sequenom	AGCGGATAACATGAAAATGCAGACCCGCAG, AGCGGATAACTACTCACCCGGATCAGAATC, ACT, CGCGGTGCTGTTTCAAGA
rs2301749	96.8	3.6	Sequenom	AGCGGATAACTCTCAGCGGCTCAAGCAGTG, AGCGGATAACTTCATTGGATGAGCGGTCGG, ACT, GGCCAGGTGACTAAGTTTCCGCG
rs2848716	98.8	17.2	Sequenom	AGCGGATAACTGAGCCCAGAGTTGACAGAG, AGCGGATAACTGAAACCCCAATGTCTCACC, ACT, CCAATGTCTCACCATTTCCTA
rs1065075	99	40.1	TaqMan	CAGAAAATGTCCTGGGAGCT, AGACCTGGGACACAGAGACC, GGGACAGTGGGCAGAAAATGT, TCAAGTCCTCGGTCTCTGTGT
rs3132455	98.6	40	TaqMan	TATAATCAAATCCTTTCTCTCCAGTGCTCA, AGCACGAAAGTTTTCTGCTGTCTTTGGAAA, TGGAATAATTCTGTGAAAGGAGGAACATTT, GCTGTTTGCAGACAAGTTTCCAA
rs3130062	98.6	21.6	TaqMan	AGCGAGAAGCAGAGGGATCC, GTCGACCCCCACGTGCTGAG, AGCAGCAGCGAGAAGCA, GGAGCCCTCAGCACGT
rs2857713	96.2	36.6	Sequenom	AGCGGATAACAGAAGGAGGAGGTGTAGGGT, AGCGGATAACCATGACACCACCTGAACGTC, ACG, TCTTCCTCCCAAGGGTG
rs1041981	97.5	40.5	TaqMan	CCNAAGATGCATCTTGCCCACAGCA, CCTCAAACCTGCTGCTCACCTCATT, CCTTCAGCTGCCCAGACT, GGTCAGGTGGATGTTTACCAATGAG
rs1799964	95.9	33.3	Sequenom	AGCGGATAACTACATGTGGCCATATCTCCC, AGCGGATAACGGGAAGCAAAGGAGAAGCTG, ACG, AAGGAGAAGCTGAGAAGA
rs1800750	92.2	3.8	Sequenom	AGCGGATAACCTCAAGGACTCAGCTTTCTG, AGCGGATAACCAGGTCTGTGGTCTGTTTCC, ACG, TGTGGTCTGTTTCCTTCTAA
rs3093662	97.1	13.7	Sequenom	AGCGGATAACTGTTGAATGCCTGGAAGGTG, AGCGGATAACTCTTAGCCCTGAGGTGTCTG, ACG, TGGTTTTCTCTCTCCATTCATC
rs3093664	96.2	12.5	Sequenom	AGCGGATAACAGCTCTGAGGATGTGTCTTG, AGCGGATAACCGAGTCCTTCTCACATTGTC, ACG, CTACCATCAGCCGGGCTTCAA
rs3093671	96.2	4.3	Sequenom	AGCGGATAACAAGATGTGGGTGAAGGACTC, AGCGGATAACTCTCTTTCCGGATTACCCAC, ACG, GGATTACCCACCTCTCA
rs3093559	97.3	4.5	Sequenom	AGCGGATAACGCTTAATTCAAGGCTCATGG, AGCGGATAACCCATCCCCATCTCTCTCTAA, ACG, CCCATCTCTCTCTAATATTCTCCC
rs3093551	95.8	5.9	Sequenom	AGCGGATAACTAGACATCTTCTGGCTCAGC, AGCGGATAACATTTCAGCTCTGCTGACTGG, ACG, CCTCCCTGGGCCTCAGTTTC
rs2844476	96.2	42.2	Sequenom	AGCGGATAACAGATGCTGGAGTGGCCTCTG, AGCGGATAACATTGCACCATTGCACTCCCG, ACT, CGACAGAGCAAGACTCC
rs3130626	97.9	27.2	TaqMan	GATCCAAAGT TGGCCTGGGT, GGAGATGTCT TCACCGCCAC, CACCGGTGGATCCAAAGTTG, GGGTGTGGCGGTGAAGA
rs2272593	97.9	44.4	TaqMan	TCCAAGGCACAAGCCTGGGC, TCCCCAAGCCCCTCAGGGCC, GCCGTCAAGGGAGTGTAACTG, AACTGAGGCCGCTGTTGA
rs1046089	95	42.1	TaqMan	GCCCCATTGGCACAGAAC, CGATGGGATGGCCGAAT, CGGTCTGTATGCTGTG, CTGTACGCTGTGATC
rs3132453	90.6	20.3	Sequenom	AGCGGATAACAATCCAGAAACTGGCCCTTG, AGCGGATAACATCACAGCCCCTATACCTAC, ACT, CAGCACTGCTCTCTGGG
rs10885	91.1	26.2	Sequenom	AGCGGATAACGCTGCCTGTGGTGAACTTTG, AGCGGATAACAGGGCCCACAGGTAACAGAG, ACT, CCACAGGTAACAGAGAAAGGG
rs1052486	98.1	47.6	TaqMan	ACCAGGCATCGCCACAGT, GAACCTGCTAGGGCCTGCA, TGGAGGGTCTGGTGTG, TGGAGGGCCTGGTG
rs3130617	98.6	44.5	Sequenom	AGCGGATAACATCCCAAGACTAAGGACTCG, AGCGGATAACTTGCTCCCTAGCTGCTCAAC, ACG, TGGTTCGGAAGCAGCCC
rs3130618	93.6	26.4	Sequenom	AGCGGATAACAGAAGCCAGAGTCCACCCTG, AGCGGATAACCTGCTCTCATCCCCAATCAG, CGT, GGGCCTCATAGAAAGCT
rs805256	98.5	28.4	Sequenom	AGCGGATAACTACTGGACTCAATGAGCAGG, AGCGGATAACTCCAGGTCCAAGATCATGTC, ACT, AAGATCATGTCTAGAGCTTGTCG
rs805281	91.3	34.7	Sequenom	AGCGGATAACAAAGCACTAGCACCTTCAGC, AGCGGATAACCCTCTTCCAAGCTAAGAACC, ACG, CTAAAAAACTAAGTCTGACCCA
rs805292	98.2	29.2	TaqMan	GGCATCACAGAAGCCATCAGT, AGGAATGGGTCAAATTAATCTCCAT, TGAGCAGGTATTGGAA, AGCAGGCATTGGA
rs1150793	97.7	11	Sequenom	AGCGGATAACTTACCTGGAGATGACCTCAG, AGCGGATAACAATCCTTCCCCTACCTCACC, ACT, CTCCCGCTGCAATGTGT
rs3115672	97.5	17.8	TaqMan	ATGGAACTCTGTGCCCGAAC, TTTGTGCCCAACTCCACAGA, TTTGTCCCCACCACATTCTGT, GCCCACTGCAGACATCCT
rs3115671	98.7	18.2	TaqMan	AGGGAGAAGGGTCTAGGGGT, GACAGCAGCGTGGGCGACAG, CCTCGCAGCCTCGCT, CCAATCAGCTCCAGGGAGAAG
rs707928	92.7	41.2	Sequenom	AGCGGATAACAAAACCTAGGATCATGGGCC, AGCGGATAACCCTGTGCTGTGTTTTCCAGC, ACG, GTTTTCCAGCACAGCCC
rs480092	97.7	23.7	Sequenom	AGCGGATAACTGGTGAAGTCTGGTAGCATG, AGCGGATAACTACCATACCTGCAACTGGAG, ACT, TCCTTCCATTAATGTGATAGTGTC
rs2227956	96.8	35.9	Sequenom	AGCGGATAACTCAGATCGAGGTGACGTTTG, AGCGGATAACTGATCTTGTTCACCTTGCCG, ACT, CTTGCCGGTGCTCTTGTCC
rs589428	95.6	46.7	Sequenom	AGCGGATAACTGTCCAGGCATGGAGTAGTG, AGCGGATAACATGGGATCTGAGCCCCTTGT, ACT, AGCATTGCCTGGGGACTT
rs558702	91	17.5	Sequenom	AGCGGATAACTGCATCCGTGGCACCTCTCA, AGCGGATAACTGTGAGCACACTCAGCAGAG, ACG, AGGCGTGGGTAATAGCTACCAA
rs419788	94.5	46.8	Sequenom	AGCGGATAACTTGTTCACCAGTGTGCAGTG, AGCGGATAACCCTTTCTTGAAACCAGGTGG, ACT, GAAGATCTGTAGGATAGGGACATG
rs429608	92.7	22	Sequenom	AGCGGATAACAGAGTGTGCTGTCTGAGGAG, AGCGGATAACACTGTACAGCATGGAGCTGG, ACG, AAGAGGCCAAGGATTGACTC
rs369637	98.7	22.9	TaqMan	CCCACGGCAGACACCGGGCC, AGGCGCCGCCCCTCGTGGAG, CGCCCACGGCAGACA, CGCAAGTACAAGATGCACCTGTA
rs1009382	98.3	47.4	Sequenom	AGCGGATAACTGTCACTGTCAGCTCCCCCA, AGCGGATAACCTACAGAACCAGGCACAGAG, ACT, CAGGCACAGAGGCCCCAG
rs1150757	98.2	17.6	TaqMan	AGTCACGCCCACGGTGGACACCGGGCCCAC, CGCCGCCCCTCGTGGAGGCCNTACAGGTGC, CCAAGCACTACTCACCAGTCA, GGGCGCAAATACAAGATGCA
rs204887	96.7	47.4	Sequenom	AGCGGATAACCTGGGCGCAAATACAAGATG, AGCGGATAACAAGCACTACTCACCAGTCAC, ACT, CGCCCCTCGTGGAGGCC
rs1150756	98.6	17.6	TaqMan	CCGGAGCCCGCTGAGGAGCC, CTCCTGGGGGAGCTAACAGT, GGAGGATCCTGTCACTGTTAGCT, CCACAGAACCCAGCATGGA
rs3134604	97.7	36.7	TaqMan	TGCCCTTATCACCCCTTTCTCAGGCGGGAGCATGCTGGGGCTCTG, GGGCAGCGGCTCCCCGCGGCGTGGGTCCT, CTTTCTCAGGCGGGAGCAT, GGCAGGAAAGGCAACAGAAG
rs3096696	98	30.3	TaqMan	AGCCCCCGCGCCCCACCGCG, GTCCTACAAGCCGGTCATCG, GCTGCTGCTGCTTGCA, CCACGATGACCGGCTTGTA
rs3130349	92.4	27.1	Sequenom	AGCGGATAACGGACACAACTGGACAAGAAG, AGCGGATAACATTAAAAACTCCACCCCGCC, ACT, CAGGGCCAGAGACCAGCTCC
rs1062070	98.2	26.6	TaqMan	GATCTGGGACAGGGTCACCC, GCCTCCAGCTGGCAGGATTC, CTCCCACAGGTGTGGATCTG, CGAGAAACAGGAAGAGGGAATCC
rs1800684	94.4	36	Sequenom	AGCGGATAACCACAGACTGAGGACCAGCAC, AGCGGATAACACAGAGCCAGGACCCTGGAA, CGT, TGGAAGGAAGCAGGATGGC
rs3134605	98.3	30	TaqMan	CCTTGGCGATCTGCTCCTCC, TCCCCTCCTCCTCCAGGGAC, TCGGCCTTGGCGATCTG, GGCGGGTCCCTGGAG
rs204989	90.8	28.6	Sequenom	AGCGGATAACGCACCTACTTCATAGGGTTG, AGCGGATAACGAAACATGGAGTCATGAGGC, ACG, CACTATGCATCAAGTGCTT
rs1044506	97	36.5	TaqMan	GGAGGGCAGGCACAGTGGAA, CCTCCAGGTTTGGGAGTACA, CCATGGAACCTGTACTCCCAAA, CCATGGAACCTGTACTCCCAAA
rs1265754	94.9	18.1	Sequenom	AGCGGATAACACTGTGGAGAATCAGAGAGC, AGCGGATAACTCTCCCTCTTTCTCTCTCAC, CGT, CAGCCGGAGCTACAGGACCT
rs2227139	93.8	48	Sequenom	AGCGGATAACTGGTTTATGGCAGGTTCTAG, AGCGGATAACGACATTAAGATGAGAGGAAGG, ACT, GAGAGGAAGGAATATTTGAAACAC
rs2395253	97.7	9	Sequenom	AGCGGATAACCTGGCTTCCATTTCTTTTCC, AGCGGATAACAGCTTTCCTCTCCCCTTCTC, ACT, CCTCTCCCCTTCTCACCTTGA
rs7383287	98.9	30.7	TaqMan	GGTTTTGGTTTTCCAGAAGA, TTTGTGATTCAGGCAAAGGC, GTGAAGTAACAGTCAGCCTTTGC, CTGGTTCATGGTTTTGGTTTTGGT
rs4576294	98.3	16.8	Sequenom	AGCGGATAACCCATTCCTGTTTTCCAGACC, AGCGGATAACGAGAAAACCTTCTCTGCAGC, ACT, TTCTCTGCAGCTCCCAC
rs1029295	96	15.7	Sequenom	AGCGGATAACAGGCTTAATGATGAGAGGTG, AGCGGATAACGAATTCACAGGCTTTTAGCC, ACT, TTCATTTATGAGGATGGAGTCGTC
rs15912	95.9	12.3	Sequenom	AGCGGATAACGTGTTACCAGTGCCCATCAG, AGCGGATAACACAGTGGTAGGTATCTCAGG, ACT, TATCTCAGGTGGAGGAGTATA
rs1799910	98.5	49.7	Sequenom	AGCGGATAACATGACTCCTTCCTCCTGTCC, AGCGGATAACAGGACCCTGCACTCCATCTC, ACG, TGCACTCCATCTCGGCCAGT
rs2855431	98.1	40.9	Sequenom	AGCGGATAACCTCACCACTTCTCCTCTTTG, AGCGGATAACTGACAACTGAACCCTTCCAG, ACG, AGGGCCCCCCTGGGAAGGA
rs2855430	88.7	23.8	Sequenom	AGCGGATAACGGAAGAAGGACTCAGAGAAG, AGCGGATAACACGGGTTTCCTGGACCGAAAG, ACG, TCCTGGACCGAAAGGACCCC
rs1799908	92.4	47.4	Sequenom	AGCGGATAACTTTATCTTCCAGGGTCCCTC, AGCGGATAACGTGGTCAGTTACCTTGACCC, CGT, GGTCCTGGGTATCCTAGAGG
rs6531	93.7	38.7	Sequenom	AGCGGATAACTGGAATGAACTCCTCATTGC, AGCGGATAACACGTGAAGACCTGTGGCAAG, ACT, ATCAATGGATCGGTGTGA
rs3130257	95.3	23.2	Sequenom	AGCGGATAACAACTTCTGGACCACTTCCAC, AGCGGATAACGCTAATTGCGTCCTCCTTTC, ACT, GTCCTCCTTTCCCCTAG
rs2071888	95	48.8	Sequenom	AGCGGATAACGATAGGTGCCCTCCTGAAAG, AGCGGATAACTGGGATGATGATGAGCCATG, ACT, ATGGGACCTTCTGGCTGCCTA
rs3130100	96.3	49.8	Sequenom	AGCGGATAACTCCTCCAGATCTGGGTCTTG, AGCGGATAACACACTGGGTATACGTGAAGC, ACT, GTGGTAATTGCCCAGCGCCA
D6S276	96	79.9	Micro	TCAATCAAATCATCCCCAGAAG, GGGTGCAACTTGTTCCTCCT
D6S2223	97.2	41	Micro	AATAATGTTAAGTAACAAACTAGAGTAC, ACTCCAGCCTGGGCAATAGAGC
D6S248	94.3	83	Micro	TTGCAGTGAGCCGAGATCAA, GACAATATCAAAAAGAACTGCCAAA
D6S1624	81.3	55.7	Micro	ATAACCCCAGGTGTTTGTG, TGGAAGTCTTCAGTGGAGAG
D6S258	99	72.3	Micro	GCAAATCAAGAATGTAATTCCC, CTTCCAATCCATAAGCATGG
D6S1683	96.2	69.7	Micro	CTGCACATGTATCCGAGAA, TTTNAAGTAGAGACAGGATTTCTTG
MOGa	98.7	56.4	Micro	GTACAGCCAAAAGGTGACATC, ACCCTGTATTTGTGAGCGC
MOGCA	97.8	84.9	Micro	GAAATGTGAGAATAAAGGAGA, GATAAAGGGGAACTACTACA
HLA-F	91.1	67.3	Micro	AATTGCACTTGTGCCTCACG, ATGCTTTGGTTGTTGCCACC
HLA-A	95.8	84.6	HLA	See Table S2
D6S510	96.1	79.8	Micro	AATGGGCTACTACTTCACACC, CAACACACTGATTTCCATAGC
D6S265	94.8	79.5	Micro	ACGTTCGTACCCATTAACCT, ATCGAGGTAAACAGCAGAAA
C5_2_7	88.5	83.3	Micro	GCTATGATCTTCCTGAATCCTAG, GGTGTTCACCTTCACATCTG
C5_4_5	86.2	71.9	Micro	AGCATCAAAGTCCAGGCTGG, TCTTGCCTTCTCCCCGCTAC
C5_2_3	95.3	83.2	Micro	AGGAGCACAATATCTGGTCTGC, GGCAAGATGTACCCTCAATTTG
D6S388	98.6	55.8	Micro	GAGGAAGATGATGGGAAGC, AGAGAGAATAAGGGGCACG
C3_2_11	98.6	86.8	Micro	AGATGGCATTTGGAGAGTGCAG, TCCTTACAGCAGAGATATGTGG
C4_2_25	94.6	35.3	Micro	TCTTCTGTGCAAGCAAGCACTGTAC, ATGTTACTTTTAGAAGATAACACTC
D6S952	78.8	82.5	Micro	TACCACACTAACAGAAGGG, AGTGGTAGTGAGGTGTTCC
C4_2_7	94.8	69.1	Micro	CCATCCCTCTTCTCAGCTCTTCCATC, TGTGGGGCAGACAATGTATTTATCTG
C2_2_2	97.3	52.8	Micro	GTGAAATCAGCCTGCTTCTG, GAACACAACCATCTCTGCTC
C1_3_2	73.1	69.9	Micro	TAGGGATGGTCCCAAACGTG, CCCGTGCAGGACTGATCTCC
C1_3_1	96.5	51.7	Micro	CAGTGACAAGCACCTGGCAC, GCCAGATGTGGTGGCATGC
HLA-C	95.7	86.5	HLA	See Table S2
C1_2_5	98.1	87	Micro	CAGTAGTAAGCCAGAAGCTATTAC, AAGTCAAGCATATCTGCCATTTGG
HLA-B	95.9	87.8	HLA	See Table S2
MIB	88.1	83	Micro	CTACCATGACCCCCTTCCCC, CCACAGTCTCTATCAGTCCA
C1_2_C	99.3	56	Micro	GGATCCTAGGAACTCCCTCCTG, GAGCAGAAGGGAGATGAAATGG
C1_2_A	95.4	83.8	Micro	AATAGCCATGAGAAGCTATGTGGGGGAG, CTACCTCCTTGCCAAACTTGCTGTTTGTG
TNFB	98.8	78.9	Micro	GCCTCTAGATTTCATCCAGCCACAG, CCTCTCTCCCCTGCAACACACA
82-1	98.4	78.2	Micro	CAGGAGCCAGGATGGAGACC, AGACCCTGTCTCCCTGTCTC
D6S273	95.1	76.2	Micro	GCAACTTTTCTGTCAATCCA, ACCAAACTTCAAATTTTCGG
N3_2_2	83.8	70.5	Micro	GGAAGACATTAACTTGTTAGCAAG, TTTACTTGCTCTCACTCTCAGG
D6S1615	79.1	86.1	Micro	TCTCCAGAGAGGTGGG, CCTGGGTAACAGAGCAAG
N3_3_3	77.6	17.7	Micro	AATGGCTGTTAGGAAGAAGC, TCTTCCTTAGCTGCTGCTG
D3A	98.3	72.7	Micro	CACTTAAGGACAGCAAAGCCAG, CTTCTGTAAGCCTCAGTCTC
D6S1014	92.1	64.6	Micro	GGGTCTGACCACTGAGACAC, CAGTGAGAGCTCTGAGGGTC
M2_2_48	97.6	74.2	Micro	ATCCCTAACCCTCACGCC, GGTGTGGACAACTTTAGTGGC
M2_5_11	91.2	78.6	Micro	CCAGATTTCCTAGATTACCATCATC, TGAAATTGCAACCAGAATATCAC
M2_2_36	62.3	36	Micro	ACTGCAGACACAACTACGGG, TCCTTGCTCAGGATAGAGAGG
HLA-DRB1	100	86.7	HLA	See Table S2
D6S1666	90.2	83.6	Micro	CTGAGTTGGGCAGCATTTG, ACCCAGCATTTTGGAGTTG
D6S2447	78.8	57.9	Micro	TTGAGAGGTGTGCATGTTAC, GCATTTCTCTTCCTTATCACTTC
DQ-CAR	93.5	75	Micro	GAAACATATATTAACAGAGACAGACAAA, CATTTCTCTTCCTTATCACTTCATA
G51152	98.1	76.4	Micro	GGTAAAATTCCTGACTGGCC, GACAGCTCTTCTTAACCTGC
D6S2443	98.2	80.3	Micro	CCATACCAAAGTAAAACCCAG, GAGGATGAAGGGAAATTAGAG
HLA-DQB1	98.6	84.9	HLA	See Table S2
D6S2444	89.1	71	Micro	GAGCCAAGAACCCAGCATTC, GGAAGGATTCTAAATAGGGGAG
TAP1	98.1	59.9	Micro	GGACAATATTTTGCTCCTGAGG, GCTTTGATCTCCCCCCTC
M2_2_22	98.5	83.6	Micro	GGAGACACATTCAAACCATAGC, CAATTGGTGACATACATCAACTTG
D6S1867	94.4	6.9	Micro	AACCATGTTCCCTTCTTCTTAGC, GCAGTCTGCTCACCATTGAA
M2_2_9	29	68.7	Micro	TGTTTGCCAGGAACTGTGC, ACTATGCAGCATCCAAGGC
M2_2_3	97	77.7	Micro	CCCCAAACTAGACATTTCCC, TTCCGCATACCTGAGATCC
D6S497	81.9	74	Micro	ATAAAGAACTCTCAGCCGGG, TTGGCTGTTGAATTGTGAGA
D6S439	90.8	61.7	Micro	GATGATTTAAGTTTCCTGTGGACC, TTCAAGGACAGCCTCAGGG
