# Supplementary material for: A second major histocompatibility complex susceptibility locus for multiple sclerosis
Source: Ann Neurol. 2007 Mar;61(3):228–36. doi: 10.1002/ana.21063 (PMC2737610; doi:10.1002/ana.21063)
Supplement: Supplementary file 4 [file ana0061-0228-SD4.xls]

## Sheet: Markers
		AllFamilies		1501negFamilies
Marker	Coordinate/bp	df	P-value	df	P-value
D6S276	24293842	10	0.650178	8	0.866862
D6S2223	27765822	4	0.007435	3	0.02892
D6S248	28804174	14	0.5211	7	0.1616
D6S1624	28883325	6	0.2892	4	0.5684
rs2230683	28999168	1	0.6015	1	0.7771
D6S258	29128787	9	0.9279	6	0.8566
rs3130764	29188338	1	0.4655	1	0.258
rs3129157	29249735	1	0.01502	1	0.06633
rs3129158	29249764	1	0.2633	1	0.4192
D6S1683	29260696	7	0.1109	6	0.4955
rs3117438	29431270	1	0.008958	1	0.03743
rs3749971	29450801	1	0.8928	1	0.6719
rs3128853	29472664	1	0.0531	1	0.5073
rs8337	29631572	1	0.04751	1	0.7937
rs3130250	29732884	1	0.0002179	1	0.1297
MOGa	29736207	3	0.002333	3	0.09437
rs3130253	29741944	1	1.559e-05	1	0.07287
MOGCA	29753450	8	0.0002841	8	0.08973
HLA-F	29802183	4	0.001265	4	0.2041
rs1630185	29903668	1	0.8649	1	0.4852
rs1624278	29904338	1	0.6669	1	0.7235
rs1049033	29905650	1	0.1038	1	0.3548
rs1736917	29905707	1	0.892	1	0.1441
HLA-A	30018257	13	5.003e-05	9	0.05562
D6S510	30047105	7	0.09036	6	0.5464
D6S265	30125727	6	9.491e-06	5	0.07158
C5_2_7	30168610	9	0.0004662	8	0.4162
rs1116221	30177527	1	0.67	1	0.7495
rs3132679	30182041	1	8.441e-05	1	0.9341
rs2523989	30184471	1	0.5492	1	0.1176
rs2239529	30184526	1	0.7756	1	0.275
rs2844793	30186703	1	0.926	1	0.2798
rs3094134	30228366	1	2.435e-08	1	0.0497
C5_4_5	30236894	5	0.3234	5	0.7745
rs2074473	30260383	1	0.002562	1	0.01807
rs2523721	30272442	1	0.3715	1	0.4483
C5_2_3	30282681	9	0.185	7	0.3832
D6S388	30441163	4	0.5629	3	0.9735
C3_2_11	30513809	14	0.02291	8	0.7271
rs1059510	30563902	1	0.1673	1	0.2662
rs1264457	30564234	1	0.4994	1	0.2946
rs2074505	30627294	1	0.1295	1	0.4227
rs2074504	30636402	1	0.07493	1	0.4751
C4_2_25	30714914	4	0.1136	2	0.4584
rs3094124	30817967	1	5.955e-08	1	0.2231
D6S952	30946546	8	0.05146	6	0.3996
C4_2_7	30965433	8	1.997e-06	6	0.3778
rs1264319	30968676	1	0.8988	1	0.08552
rs1049623	30971082	1	0.07761	1	0.5557
rs1043483	30999967	1	0.0007309	1	0.6302
C2_2_2	31151534	11	0.004895	5	0.1039
rs1265053	31186135	1	0.004944	1	0.7329
rs2233974	31186262	1	0.789	1	0.6126
rs3132552	31191512	1	2.976e-13	1	3.688e-05
rs3095318	31194387	1	0.006258	1	0.7337
C1_3_2	31201536	8	1.262e-05	5	0.04178
rs2233952	31212158	1	8.966e-06	1	0.5531
rs1576	31216651	1	0.1623	1	0.2553
rs130073	31217440	1	2.531e-06	1	0.5865
rs130068	31222498	1	0.1008	1	0.3415
rs130078	31224818	1	1.726e-07	1	0.06755
rs130066	31228578	1	2.107e-07	1	0.005878
rs130076	31228745	1	0.0222	1	0.1562
rs7750641	31235557	1	0.3822	1	0.5543
rs1061118	31238661	1	4.713e-07	1	0.01164
rs1062630	31244376	1	0.1884	1	0.8464
C1_3_1	31313691	7	1.511e-09	4	0.3129
HLA-C	31344499	14	8.683e-10	14	0.0002402
C1_2_5	31363834	18	3.041e-05	9	0.3917
HLA-B	31429622	18	1.857e-11	11	0.005461
rs2596548	31434736	1	9.92e-11	1	0.7854
MIB	31453522	13	0.0001004	8	0.5114
rs2523454	31472063	1	1.393e-06	1	0.02233
rs2301749	31475555	1	0.3575	1	1
rs2848716	31492167	1	0.01203	1	0.03299
C1_2_C	31514217	3	0.1863	2	0.8422
C1_2_A	31576037	11	1.459e-07	9	0.3287
rs1065075	31577905	1	0.04707	1	0.4393
rs3132455	31592302	1	0.0002306	1	0.6759
rs3130062	31630225	1	1.4e-09	1	0.8767
TNFB	31639721	11	1.25e-06	7	0.8077
rs2857713	31644860	1	0.6938	1	0.09295
rs1041981	31645088	1	0.0001645	1	0.8575
rs1799964	31646612	1	0.5554	1	0.06418
rs1800750	31647267	1	0.7797	1	0.2445
rs3093662	31648493	1	0.8469	1	0.4194
rs3093664	31648946	1	0.01365	1	0.6787
rs3093671	31651284	1	0.2991	1	0.2953
rs3093559	31652096	1	0.8232	1	0.7477
rs3093551	31654756	1	0.4794	1	0.1699
82-1	31681674	9	0.0003095	6	0.98
rs2844476	31686180	1	0.008831	1	0.8115
rs3130626	31702767	1	0.003832	1	0.8337
rs2272593	31705622	1	2.201e-11	1	0.7158
rs1046089	31707245	1	0.0002665	1	0.9016
rs3132453	31708322	1	2.806e-09	1	0.3287
rs10885	31708869	1	0.002442	1	0.6472
rs1052486	31714963	1	9.733e-07	1	0.3615
rs3130617	31731798	1	8.34e-13	1	0.9425
rs3130618	31736418	1	0.06055	1	0.3837
rs805256	31739994	1	0.1135	1	0.8375
rs805281	31765769	1	0.01529	1	0.7939
D6S273	31787969	7	3.511e-05	6	0.5
rs805292	31794289	1	0.005652	1	0.7898
N3_2_2	31807801	7	3.561e-06	6	0.1658
D6S1615	31813334	11	9.428e-08	7	0.3317
rs1150793	31821973	1	0.03836	1	0.9158
rs3115672	31832174	1	0.2981	1	0.1675
rs3115671	31838622	1	0.0798	1	0.5542
rs707928	31846870	1	0.002675	1	0.538
rs480092	31869180	1	0.01806	1	0.3969
rs2227956	31882560	1	8.522e-16	1	0.9165
rs589428	31952649	1	2.973e-13	1	0.345
rs558702	31974755	1	0.02337	1	0.7891
N3_3_3	32007391	4	0.005986	2	0.6685
rs419788	32032993	1	2.651e-17	1	0.08361
rs429608	32034656	1	0.005311	1	0.6256
rs369637	32097310	1	0.001412	1	0.7554
rs1009382	32097554	1	1.377e-17	1	0.07104
rs1150757	32100652	1	0.06426	1	0.3943
rs204887	32100673	1	9.757e-09	1	0.9459
rs1150756	32107156	1	0.01231	1	0.7318
rs3134604	32193849	1	1.025e-26	1	1
rs3096696	32193935	1	0.01166	1	0.7406
D3A	32194773	8	0.001562	7	0.6499
rs3130349	32219138	1	0.002835	1	0.4663
rs1062070	32219473	1	0.001696	1	0.2953
rs1800684	32223436	1	2.397e-30	1	0.8508
rs3134605	32231395	1	0.0003819	1	0.3961
rs204989	32233291	1	0.0002426	1	0.2566
rs1044506	32243509	1	6.66e-33	1	1
D6S1014	32263104	6	2.187e-07	5	0.5024
rs1265754	32375261	1	0.1979	1	0.2963
M2_2_48	32406142	8	4.206e-19	5	0.7317
rs2227139	32484648	1	1.652e-19	1	0.01739
M2_5_11	32550395	8	6.349e-20	7	0.05772
M2_2_36	32603705	7	0.254	2	0.3945
HLA-DRB1	32654524	14	4.70959e-43	12	0.00258939
D6S1666	32665244	13	3.663e-18	10	0.01498
D6S2447	32672793	8	7.431e-07	7	0.4244
DQ-CAR	32672871	9	4.922e-08	7	0.8486
G51152	32716436	8	1.667e-18	6	0.6685
D6S2443	32734041	9	6.372e-21	5	0.8686
HLA-DQB1	32735225	5	1.205e-28	5	0.3149
rs2395253	32762170	1	3.489e-05	1	0.4474
D6S2444	32764097	7	3.908e-08	5	0.4717
rs7383287	32830060	1	0.00643	1	0.2695
rs4576294	32845508	1	0.3307	1	0.05784
TAP1	32866600	5	1.581e-06	4	0.2252
rs1029295	32903444	1	0.008512	1	0.2474
rs15912	32991011	1	0.00571	1	0.5229
M2_2_22	33009748	8	7.862e-09	7	0.1407
D6S1867	33101389	1	0.2085	1	0.3385
rs1799910	33186215	1	0.1081	1	0.3944
rs2855431	33188048	1	0.4339	1	0.6884
rs2855430	33188167	1	0.4696	1	0.4385
rs1799908	33191130	1	0.52	1	0.3388
rs6531	33210338	1	0.5836	1	0.4756
M2_2_9	33220326	4	0.7074	1	0.08377
M2_2_3	33278016	9	0.2163	8	0.5986
rs3130257	33303359	1	0.04791	1	0.5991
rs2071888	33319742	1	0.05153	1	0.7199
rs3130100	33330653	1	0.02462	1	0.5207
D6S497	33497440	6	0.5023	4	0.4528
D6S439	35198935	9	0.3301	5	0.1948
